# Supplementary material for: Development and Validation of a Mutational Burden-Associated LncRNA Signature for Improving the Clinical Outcome of Hepatocellular Carcinoma
Source: Life (Basel). 2021 Nov 28;11(12):1312. doi: 10.3390/life11121312 (PMC8706720; doi:10.3390/life11121312)
Supplement: Supplementary file 1 [file life-11-01312-s001.zip]

Archive with 1 entries (1 files):
- life-1490875-supplementary.pdf
